# Supplementary material for: Lipid-Encapsuled Grape Tannins Prevent Oxidative-Stress-Induced Neuronal Cell Death, Intracellular ROS Accumulation and Inflammation
Source: Antioxidants (Basel). 2022 Sep 28;11(10):1928. doi: 10.3390/antiox11101928 (PMC9598423; doi:10.3390/antiox11101928)
Supplement: Supplementary file 1 [file antioxidants-11-01928-s001.zip]

Archive with 1 entries (1 files):
- antioxidants-1870070-supplementary.pdf
